# Supplementary material for: The Impact of the Inoculation of Phosphate-Solubilizing Bacteria Pantoea agglomerans on Phosphorus Availability and Bacterial Community Dynamics of a Semi-Arid Soil
Source: Microorganisms. 2021 Aug 4;9(8):1661. doi: 10.3390/microorganisms9081661 (PMC8400695; doi:10.3390/microorganisms9081661)
Supplement: Supplementary file 1 [file microorganisms-09-01661-s001.zip]

Archive with 1 entries (1 files):
- microorganisms-1276885-supplementary.pdf
